# Supplementary material for: Iodinated Near-Infrared Dyes as Effective Photosensitizers for the Photodynamic Eradication of Amphotericin B-Resistant Candida Pathogens
Source: Molecules. 2025 Dec 4;30(23):4652. doi: 10.3390/molecules30234652 (PMC12692796; doi:10.3390/molecules30234652)
Supplement: Supplementary file 1 [file molecules-30-04652-s001.zip]

Archive with 1 entries (1 files):
- molecules-4002413-supplementary.pdf
